# Supplementary material for: Protein diffusion in Escherichia coli cytoplasm scales with the mass of the complexes and is location dependent
Source: Sci Adv. 2022 Aug 12;8(31):eabo5387. doi: 10.1126/sciadv.abo5387 (PMC9374337; doi:10.1126/sciadv.abo5387)
Supplement: Supplementary file 2 — Tables S2 and S3 [file sciadv.abo5387_tables_s2_and_s3.zip]

Archive with 2 entries (2 files):
- sciadv.abo5387_table_s2.xlsx
- sciadv.abo5387_table_s3.xlsx
