# Supplementary material for: Protein diffusion in Escherichia coli cytoplasm scales with the mass of the complexes and is location dependent
Source: Sci Adv. 2022 Aug 12;8(31):eabo5387. doi: 10.1126/sciadv.abo5387 (PMC9374337; doi:10.1126/sciadv.abo5387)
Supplement: Supplementary file 2 — Tables S2 and S3 [file sciadv.abo5387_tables_s2_and_s3.zip › sciadv.abo5387_table_s2.xlsx]

## Sheet: Sheet1
column 1: length
colum 2: width
each row represents a different cell
datasets are representative of each analyzed protein. Every protein-related dataset corresponds of 2 columns.
meos_l	meos_w	thrc_l	thrc_w	grxc_l	grxc_w	ilvc_l	ilvc_w	aceb_l	aceb_w	acpp_l	acpp_w	erpa_l	erpa_w	trxa_l	trxa_w	leus_l	leus_w	icd_l	icd_w	trxa_h_l	trxa_h_w	trxa_l_l	trxa_l_w
1.93553	0.848926	2.3972	1.20322	1.57422	0.709843	3.19815	0.964274	1.98086	1.73909	2.06773	0.780332	1.52894	0.913249	3.30569	1.82143	2.14716	1.18345	2.4254	1.69578	2.02075	0.778677	1.85225	0.707855
2.68765	0.919526	2.48676	0.966813	1.97614	0.762242	2.19921	1.18046	3.57338	0.943262	1.62316	0.828484	2.4026	0.732468	2.50229	0.83342	1.91685	1.05973	2.36693	0.917812	2.2661	0.660311	1.45367	0.638736
2.07293	1.67527	2.55476	1.32594	1.13932	0.728821	2.18169	1.57233	2.38128	1.83008	1.66206	0.701291	1.98421	0.739241	2.70607	0.869832	2.08938	1.39727	1.80509	0.711851	2.42725	0.671983	2.23764	0.803833
3.02584	0.992102	2.06759	0.815975	1.71877	1.02827	1.81033	1.08511	2.7465	1.6694	2.80656	0.731359	1.30871	0.727575	2.10805	0.979149	2.91237	1.32696	2.22427	0.915733	1.89147	0.752122	1.60803	0.830075
2.39458	1.50942	2.47132	0.786476	2.42402	0.893621	2.76712	1.46717	2.91101	0.839501	1.41944	0.772893	3.35878	2.06797	2.03689	0.79235	1.97396	0.965946	1.98351	0.839902	1.39393	0.706106	2.19223	0.819553
3.18194	0.832298	1.19246	0.859489	1.5634	0.840194	1.7529	0.949627	2.62943	1.11447	2.79232	1.43805	3.39439	2.11347	2.24345	0.75883	2.51379	1.42749	1.88534	0.658931	1.54197	0.675573	2.05031	0.986401
2.11883	1.2163	1.31481	0.771843	1.57418	0.864349	2.56252	0.824597	3.10737	1.80467	2.55153	0.801866	1.91513	0.772767	2.08582	1.19153	2.23015	0.872442	2.83665	0.838469	2.24799	0.694078	2.32673	0.841364
1.80519	1.05632	1.9823	0.605475	1.62682	0.85775	2.96276	0.892883	2.79844	0.893635	2.47946	1.41293	1.83807	0.786863	1.37539	0.741336	2.19647	1.3434	2.15813	0.866836	1.662	0.713672	2.03242	0.916384
2.04789	0.731538	1.7183	0.736579	1.68329	0.796116	1.42867	0.911042	2.4006	0.846943	1.72948	1.10477	1.4971	0.794132	1.28311	0.810136	2.32266	0.825047	2.00042	0.894302	1.65085	0.679197	2.53427	0.803213
2.61163	0.829251	1.83609	0.732473	2.6138	0.829616	1.6606	0.886929	2.20967	1.87012	2.33812	1.11206	1.38742	0.619285	2.51574	1.26615	1.85826	0.740402	2.33663	0.869121	1.48707	0.736413	2.59612	0.873968
2.10768	0.737457	1.62244	0.877942	2.7887	0.774303	2.26593	0.888699	2.19504	1.51836	1.54933	0.729388	2.64753	0.869564	2.27181	1.07028	2.0118	0.805364	3.04499	2.33642	1.48862	0.661737	2.2813	0.67879
2.56454	0.798989	1.58344	0.771805	1.6434	0.773429	2.67901	0.998033	2.23878	1.03788	1.56741	0.679859	1.72765	0.806629	1.45545	0.541182	1.92065	0.805344	1.62075	0.961824	1.32897	0.696631	2.77281	0.851452
2.90775	0.794107	2.22885	0.770126	1.44123	0.649463	1.52343	0.881019	1.90625	1.53515	2.2447	0.749999	1.67549	0.851603	1.9439	0.773394	1.84814	0.775654	2.69192	0.826699	1.7682	0.865792	2.35726	0.854612
2.15766	0.785198	1.2477	0.652915	1.23349	0.670569	2.47267	0.917335	2.15712	0.872814	2.21073	0.805745	1.9221	0.820378	2.26195	0.799086	1.65345	0.844604	2.05113	0.855977	1.89682	0.849612	2.37604	0.815492
1.76034	0.737007	1.9074	0.849356	1.67558	0.662134	1.86796	0.90891	1.8899	0.828235	1.74261	0.720574	2.27674	0.852524	2.91161	0.767075	1.81373	0.921992	1.61458	0.802724	2.04038	0.749805	1.91612	0.746987
2.81825	0.846087	3.09273	0.841799	2.15596	0.794516	1.28564	0.665129	2.22598	0.858817	2.42756	0.850362	2.22014	1.01252	2.49785	0.892038	2.34368	0.938506	1.7345	1.07266	1.68723	0.999335	2.26778	0.808236
2.18229	0.848618	1.7227	0.814345	1.20646	0.967538	1.69091	0.816078	1.84999	0.765384	1.64697	0.660239	2.67193	1.03163	2.25687	0.866863	2.37622	0.892274	2.36131	0.678355	2.45696	1.15833	2.19679	0.954622
2.26871	0.827626	1.47928	0.669735	2.47189	0.886273	1.76433	0.799244	1.16278	0.710088	1.47209	0.690792	2.22881	0.921415	2.29055	0.79311	2.2162	0.829365	2.20491	0.907135	2.39005	1.36091	1.98726	0.688404
2.40155	0.800638	1.84002	0.69939	2.20253	0.822184	1.87227	0.786794	1.91996	1.39016	2.58232	1.0243	2.3231	1.02015	2.34972	0.746542	2.51356	0.893349	2.43592	1.01076	3.16172	0.899396	2.36075	0.83526
2.76488	0.708838	1.56785	0.673261	2.61001	0.896213	2.80911	0.921489	2.407	1.56779	1.86812	0.757114	2.22541	1.01283	1.78441	0.817397	2.05922	0.860025	3.23791	0.953367			2.02112	0.791236
1.52145	1.09511	1.41367	0.808789	2.7939	1.28277	1.77865	0.818756	3.02289	1.21161	3.06363	1.11862	2.78938	1.17188	1.7162	0.866173	2.76724	0.874094	2.12046	0.96241			2.23968	1.20765
1.90421	0.800714	1.8115	0.686146	2.22463	0.94484	1.91794	0.853602	2.1469	0.931534	1.78043	0.697593	2.36272	1.13019	2.47041	0.830435	2.45576	0.862761	2.34688	0.959655			2.76103	1.41857
2.48329	0.727325	2.14393	0.755275	2.64402	1.29356	1.59856	0.759744	2.74686	1.28028	1.92471	0.846651	2.49811	1.10376	2.11434	0.831342	1.19834	0.792246	2.21091	1.10905			2.3995	0.930556
1.87893	0.872808	1.92182	0.797972	2.46553	0.95224	2.28531	0.756847	2.61912	1.06863	2.17163	0.915996	3.23752	0.933431	2.04719	0.800579	2.28292	0.849159					1.74373	1.09554
2.46905	0.805021	1.76121	0.658592	2.6931	0.90441	2.84878	1.12272	2.8548	0.798869	1.99927	0.875668	3.10853	1.2068	1.75911	0.811047	1.81552	0.794165					2.60768	1.04788
1.81006	0.811161	1.87786	0.773008	2.86421	1.02747	2.24775	0.982375	1.81905	0.895218	2.30689	1.11713	2.80601	1.87768	2.28111	0.689375	1.74516	1.04396					2.86757	0.918097
1.59313	0.668392	3.30331	0.858071	1.83808	1.17881	2.10752	1.0723	1.75747	0.970149	2.91566	1.00258			1.87497	0.668354	2.88978	1.07404					2.35312	1.04051
2.10089	0.824598	2.18961	0.766296	1.53799	1.35788	2.30419	1.01073	2.26261	0.944602	2.69401	0.826272			1.76798	0.406147	3.10326	0.98629
1.72205	0.688523	2.50363	0.799454	2.38923	1.23578	2.50969	1.11184	2.26795	0.956583					1.54591	0.903147	2.5011	0.761356
2.85999	1.09091	2.36489	0.804192	2.92837	0.923802	1.73093	1.11486	1.98384	0.981861					1.84593	0.834434	2.50833	1.09977
3.18676	1.14702	2.21074	0.807966	1.65483	1.13112	2.55435	0.907123	1.60974	0.900569					1.79306	0.801176	2.50463	1.13423
3.01215	1.44825	1.68594	0.807547			2.63936	1.18668							2.08034	1.08254	2.68385	0.898161
2.46542	1.23356	1.5581	0.727272			1.69031	1.24538							3.38497	0.861082	2.49415	0.952236
2.20549	1.39825	1.80042	0.769714			2.13	1.1375							2.60939	1.25537	2.46266	0.795587
2.66415	1.38713	2.45264	1.44336			2.92128	0.856731							2.18827	0.944822	2.43924	0.796215
		3.0841	1.05293			2.45738	0.995968							2.95891	0.84143	3.21202	0.871762
		1.75735	0.771623			1.99264	1.16585							3.11125	1.0436	3.01305	1.29803
		1.57782	1.21326											2.45272	0.930585	2.647	0.919333
		2.41721	1.24297											2.02429	0.944004	1.84394	1.09789
		1.55	0.812702											2.69459	1.10866	1.64969	0.78851
		2.01168	1.29242											3.00742	0.943777	3.28114	1.01466
		2.49464	0.900939													2.36978	0.950942
		2.06142	0.779504													1.93292	0.992879
		1.79133	0.937219
		1.53068	0.896814
		1.90751	0.954422
		1.58369	0.914741
		1.67299	0.870481
		2.48845	1.19393
		1.80208	0.83192
		3.13468	0.879826
		2.19589	1.02147
		2.27127	1.07447
		2.2959	0.871759
