# Supplementary material for: Protein diffusion in Escherichia coli cytoplasm scales with the mass of the complexes and is location dependent
Source: Sci Adv. 2022 Aug 12;8(31):eabo5387. doi: 10.1126/sciadv.abo5387 (PMC9374337; doi:10.1126/sciadv.abo5387)
Supplement: Supplementary file 2 — Tables S2 and S3 [file sciadv.abo5387_tables_s2_and_s3.zip › sciadv.abo5387_table_s3.xlsx]

## Sheet: Sheet1
column 1: diffusion coefficient measured in the left cell pole
column 2: number of displacements in the left cell pole
column 3: diffusion coefficient measured in the cell center
column 4: number of displacements in the cell center
column 5: diffusion coefficient measured in the right cell pole
column 6: number of displacements in the right cell pole
each row represents a different cell
datasets are representative of each analyzed protein. Every protein-related dataset corresponds of 6 columns.
meos_l	displacements	meos_c	displacements	meos_r	displacements	thrc_l	displacements	thrc_c	displacements	thrc_r	displacements	grxc_l	displacements	grxc_c	displacements	grx_r	displacements	ilvc_l	displacements	ilvc_c	displacements	ilvc_r	displacements	aceb_l	displacements	aceb_c	displacements	aceb_r	displacements	acpp_l	displacements	acpp_c	displacements	acpp_r	displacements	erpa_l	displacements	erpa_c	displacements	erpa_r	displacements	trxa_l	displacements	trxa_c	displacements	trxa_r	displacements	leus_l	displacements
8.07	941	12.93	5845	8.85	341	6.32	1080	11.18	9335	6.22	401	5.26	175	10.03	2092	6.84	186	2.06	2092	2.07	14181	1.41	777	4.63	972	6.51	13015	4.32	622	6.8	1651	9.76	15339	4.79	838	5.24	307	7.77	3645	6.82	295	7.06	2068	7.51	14817	7.34	1695	3.04	157
9.91	418	14.19	2668	9.97	418	8.02	1331	9.56	13921	8.29	484	9.96	1060	11.87	9408	6.88	364	2.37	348	2.46	2276	2.83	205	4.31	974	5.59	11428	4.18	999	8.81	293	11.8	2378	13.07	262	9.83	2214	11.29	10442	9.57	1227	6.54	334	8.57	2763	5.82	332	3.16	261
8.53	736	10.92	6992	5.14	288	5.72	1206	10.17	14808	6.88	429	3.96	313	10.45	2900	8.79	448	2.58	302	2.74	2003	3.02	139	6.81	709	8.47	5859	7.17	644	7.1	496	9.79	2974	4.9	343	6.98	1000	9.78	9524	6.39	1166	5.91	1304	8.42	13961	7.12	1188	3.92	1629
7.22	563	9.06	4897	6.49	404	2.73	1073	6.28	10606	1.69	1010	6	518	12.11	7118	7.41	814	1.99	264	2.53	4618	2.11	608	4.29	872	6.23	11642	5.39	692	6.2	1742	8.82	12662	8.35	939	2.86	118	8.6	2383	7.36	134	7.04	489	8.73	4017	6.67	504	1.79	1186
8.34	899	9.69	12523	7.12	913	3.75	1132	6.16	6444	6.67	307	8.14	1494	11.67	16306	9.3	1139	1.61	327	1.83	4272	1.15	229	5.44	482	6.82	3381	7.04	304	7.12	449	10.48	2971	7.4	216	4.33	176	6.24	2084	5.64	373	7.92	222	10.68	1901	9.08	262	2.66	253
8.98	850	10.34	6313	8.53	452	10	757	10.51	12635	4.29	1466	6.59	480	10.54	4669	4.4	141	2.05	1054	2.66	7091	1.51	532	4.51	465	6.01	2958	4.28	269	8.11	1147	9.55	6101	4.83	343	5.52	838	7.01	5181	5.48	762	5.88	454	7.67	2640	4.76	192	2.74	1411
9.76	471	9.24	3945	8.73	334	6.35	899	8.22	9929	4.43	541	6.27	1555	9.04	13985	5.2	1229	0.81	1543	2.85	3629	2.14	629	5.22	1877	6.18	10105	5.36	1822	8.89	696	12.14	4814	5.75	132	6.71	1679	8.35	9084	3.79	661	6.21	1343	8.1	13373	4.45	968	3.37	230
5.68	259	9.37	1979	7.33	158	3.41	285	7.09	2488	5.45	326	6.75	1589	9.64	8560	6.46	925	1.55	572	2.63	2623	1.87	530	6.37	369	6.5	3049	5.36	193	6.36	796	9.82	8056	6.38	590	6.07	955	8.08	8731	4.82	496	7.5	620	9.04	4432	6.07	147	3.22	476
7.84	505	14.47	5304	9.31	767	4.49	578	8.08	8016	5.25	792	8.14	1351	10.86	7999	5.89	875	2.16	275	2.42	2015	2	305	5.16	283	5.24	1910	4.39	157	7.13	358	10.96	2783	6.97	283	4.9	876	8.23	11111	4.52	878	4.75	482	6.89	6136	6	184	2.28	1257
9.57	990	10.82	6319	10.09	964	6.34	374	8.83	2897	5.68	240	8.87	1089	10.12	4639	8.76	835	2.16	314	2.38	1647	1.28	210	3.98	795	5.55	7316	3.51	410	7.19	553	12.02	4723	8.83	587	5.88	208	8.32	1951	5.01	280	10.32	1081	13.58	7135	7.91	760	1.03	350
8.2	1038	11.24	5388	5.71	596	4.29	2545	6.18	15537	2.74	1266	6.52	817	8.82	6190	7.89	810	1.51	806	2.95	2980	1.4	446	3.3	363	5.74	3709	5	347	7.81	695	14.59	8590	7.67	750	5.14	1702	8.09	16207	5.87	2052	9.27	826	9.21	7337	7.12	636	5.35	582
11.69	843	16.3	8211	8.86	775	4.22	979	6.79	10613	3.63	909	7.51	349	9.1	1579	6.08	255	2.11	830	3.99	11512	2.11	519	5.35	279	6.76	3096	5.33	265	5.19	196	8.2	2248	5.31	191	4.62	704	6.42	3807	2.04	353	4.55	1050	12.94	7534	5.08	660	1.82	1563
9.14	753	11.74	4129	8.61	844	6.38	1750	8.02	11552	5.15	1223	8.68	1367	13.86	10679	5.66	1339	2.34	889	2.81	6649	1.38	185	3.04	409	5.76	3398	3.72	500	5.72	754	7.65	5617	5.41	778	3.8	654	7.33	6493	4.36	538	4.27	706	8.56	8183	4.93	866	2.91	201
8.21	640	11.44	4374	7.69	546	5.68	249	9.61	1964	5.76	285	6.97	530	10.64	4409	7.33	399	2.37	1911	3.78	16327	2	748	6.33	652	7.85	4407	5.22	595	6.06	2503	8.29	15603	4.01	1162	3.54	392	7.46	3794	4.64	464	5.82	1867	8.01	12093	5.97	1010	2.23	393
11.83	334	9.52	2168	6.42	180	3.73	1079	7.26	10498	4.98	1136	5.85	1680	10.82	13215	6.4	1274	2.92	1294	3.87	9774	2.45	453	6.21	284	7.67	2059	5.78	286	4.84	645	7.47	4500	5.13	516	5.89	1042	7.14	6294	1.83	891	6.94	1867	7.05	8727	6.07	1452	3.4	1107
6.53	788	10.93	10134	8.24	1188	5.85	1465	6.57	6743	6.32	1479	6.3	1502	9.09	14409	6.36	1125	2.54	321	3.85	1798	2.76	115	3.38	1364	5.14	9823	3.48	1328	6.05	1318	8.87	10002	7.8	1472	6.07	258	7.14	2023	4.4	212	4.52	1442	6.39	12516	3.93	1344	3.31	2036
9.24	1028	11.57	6969	7.52	730	4.27	1202	7.56	10697	4.34	959	7.67	422	9.32	3192	7.96	259	2.12	890	2.89	6302	1.99	714	4.57	514	6.47	2905	4.81	356	5.87	1125	8.82	8660	6.02	1215	6.34	644	8.22	3905	7.03	390	7.54	1349	12.94	13123	8.11	1410	1.51	1209
7.68	717	11.6	8587	6.76	863	3.83	338	6.42	2042	3.91	327	11.22	1572	13.31	14010	8.04	1076	1.68	386	3.18	5536	2.48	604	5.33	707	7.83	6958	6.02	568	8.24	213	8.12	1845	6.63	151	6.25	610	8.14	4380	5.69	340	4.5	1510	7.5	11438	4.85	1409	3.26	903
7.34	684	9.92	8293	7.76	760	4.88	767	8.34	5334	4.72	467	9.23	2033	11.19	12481	7.23	812	2.47	600	3.15	3395	2.83	535	7.36	361	8.43	3349	4.22	171	7.75	1548	9.55	14309	7.1	1374	3.9	324	7.89	2540	6.83	265	7.58	1951	10.22	9813	6	900	2.74	527
9.7	641	11.16	5563	9.21	550	3.82	326	7.35	3570	4.73	287	7.66	561	9.76	5445	8.07	638	2.73	1679	3.64	15287	2.44	1522	7.11	587	6.88	5110	7.14	302	7.44	389	7.28	1975	5.78	217	6.03	615	7.26	3534	6.3	280	5.88	647	8.9	7603	6.76	873	1.95	394
6.27	629	10.56	9508	7.57	768	3.14	1220	8.52	12337	4.29	1271	7.67	1521	10.91	15709	8.3	2340	2.42	1114	3.29	7428	1.9	730	7.84	408	7.98	6397	5.69	401	7.8	959	9.1	5455	8.82	677	7.26	638	8.47	3855	6.77	460	5.61	1116	9.67	12493	6.65	1621	2.58	1097
6.36	441	8.71	3614	7.93	272	5.18	360	6.65	3431	4.92	350	5.62	658	8.92	5937	7.2	273	2.08	1935	3.26	14845	1.88	2289	6.1	291	8.41	2455	7.69	272	7.21	156	9.51	1751	6.87	208	3.67	379	7.34	3813	4.83	543	7.65	1771	11.22	15233	8.37	1797	2.53	614
7.47	497	10.58	8528	10.72	864	6.7	1287	7.36	8194	6.48	1220	9.73	1143	11.75	8346	8.06	1331	1.98	556	2.87	5826	1.82	529	6.85	319	7.73	2721	5.67	606	6.38	825	9.04	8305	7.31	603	5.62	660	6.89	5189	3.43	399	7.98	907	10.3	8264	6.3	1062	3	141
8.04	341	10.64	3845	9.77	515	3.15	684	8.49	11164	6.29	1410	7.23	501	8.63	3679	6.95	380	2.42	788	3.13	6334	2.52	822	6.5	267	7.64	3645	7.03	341	9.26	322	9.98	2464	7.52	186	5.04	349	7.78	2443	6.38	353	8.63	590	10.64	3418	8.09	453	2.79	697
8.54	1439	12.17	12498	8.22	1602	3.97	344	7.56	2615	6.14	384	7.19	892	10.17	6502	7.34	666	2.59	1318	2.75	7343	2.28	981	6.43	408	6.56	2187	5.42	310	7.31	319	9.56	3003	6.86	293	6.01	355	6.66	2365	3.8	117	5.34	1540	10.58	10789	3.56	435	3.12	521
6.94	952	11.09	9748	6.04	1009	5.34	363	8.26	3284	5.58	368	8.1	687	9.88	4930	8.97	984	2.14	227	2.69	1781	1.69	154	8.42	294	9.73	1966	6.98	132	8.46	883	10.26	8898	6.74	501	7.11	187	6.36	3265	3.49	125	6.19	662	8.83	4168	5.91	594	2.27	1727
7.07	170	11.22	2458	7.61	343	4.07	1797	6.27	10998	4.62	1821	6.93	377	9.41	3019	5.77	190	3.1	382	3.6	2003	2.53	250	4.77	364	7.65	3974	4.42	275	8.82	990	9.61	5779	8.49	590							6.07	342	7.53	2439	5.6	417	2.9	887
8.79	1996	12.37	12848	6.84	986	6.11	833	8.08	6786	5.01	727	9.01	363	9.02	4089	7.63	247	1.94	355	2.68	2609	1.58	279	5.26	187	6.52	2356	5.62	334	7.15	353	8.29	2399	7.26	369							3.22	317	4.85	1855	4.32	226	2.34	1019
6.58	984	11.08	7477	7.23	641	4.92	1724	6.07	10076	3.45	979	9.03	680	10	4206	7.34	278	2.84	394	3.2	3970	2.37	282	4.68	1431	6.26	13552	4.68	1547													4.85	1172	8.55	12557	5.43	1146	3.24	284
10.54	361	12.08	1889	8.77	258	4.69	709	6.99	4994	5.08	702	7.23	767	9.38	4977	7.6	478	2.34	532	2.9	4429	1.94	470	5.77	915	7.59	7516	3.6	581													5.67	1442	9.11	13804	4.81	1197	1.54	1489
9.81	796	12.02	5799	10.37	825	4.82	909	6.98	6449	5.29	687	6.07	275	8.31	2140	5.67	260	2.6	404	3.58	2807	2.86	362	5.39	506	6.96	4596	5.94	593													5.82	442	7.28	2163	5.3	137	1.9	574
10.34	485	14.43	4523	9.97	686	4.74	471	6.49	3389	3.9	298							1.86	356	2.15	1729	2.17	343																			5.85	890	7.05	5540	5.45	779	2.64	249
10.74	243	11.64	1806	8.68	102	5.45	151	6.83	2300	4.47	194							1.69	250	2.36	2414	1.52	233																			5.15	314	7	2002	4.45	287	1.18	354
5.7	264	11.24	2497	8.76	336	4.95	345	6.83	3689	4.38	347							1.97	606	2.44	7788	1.85	541																			6.41	1200	8.64	10477	5.51	985	2.35	397
8.64	651	12.23	5323	8.14	558	6.28	1001	8.34	16402	4.09	914							2.55	253	3.29	1726	2.99	116																			4.42	227	7.33	1904	5.73	249	2.13	223
						5.68	1082	8.08	7551	5.57	670							2.33	268	2.99	3180	2.65	290																			7.31	649	8.42	2674	6.81	499	2.76	253
						4.93	239	8.47	2881	4.73	167							2.45	206	2.85	1848	2.15	80																			8.28	1044	8.46	5038	6.66	805	1.8	375
						5.11	215	8.8	1915	5.91	226																															8.65	447	7.69	2726	5.46	211	2.64	416
						5.96	1675	8.84	14043	6.47	749																															4.31	586	7.88	5630	4.6	286	2.21	177
						7.05	275	9.11	1995	9.47	102																															6.33	419	7.2	2559	4.99	476	2.63	332
						6.54	899	7.62	9764	6.01	566																															8.36	506	8.61	4003	9.39	368	3	2007
						5.47	694	7.92	9054	6.2	731																																					3.54	724
						6.28	270	7.74	2509	5.33	234																																					1.69	724
						4.65	426	8.51	5417	6.94	385
						6.13	1253	8.39	9619	3.42	567
						4.78	1666	7.44	16250	4.79	1573
						5.49	1139	6.94	6610	3.35	461
						6.45	1196	8.69	8696	5.25	642
						5.86	1178	7.45	8777	4.94	1156
						5.53	263	8.66	2697	4.66	143
						6.15	1559	6.96	10071	5.19	798
						6.52	447	8.22	3762	6.34	413
						5.3	842	7.9	6577	5.74	761
						6.82	334	7.57	2334	4.61	291
[truncated: 22 more columns]
